# Supplementary material for: Chorein sensitive microtubule organization in tumor cells
Source: PeerJ. 2023 Sep 20;11:e16074. doi: 10.7717/peerj.16074 (PMC10517657; doi:10.7717/peerj.16074)
Supplement: Supplemental Information 1 [file peerj-11-16074-s001.xlsx]

## Sheet: Sheet1
1	C2	NTC	cas3 negative	35.86	35.86
2	F2	NTC	Bax negative	19.65	19.65
1	C3	UNK	cyclo	24.74											CONT	17.74		28.81		27.45		18.44		29.33		36.84		36.56		35.71		32.58		36.67		25.58		34.73
1	D3	UNK	cyclo	24.67	24.705											21.53		28.67		27.54		18.45		28.99		36.68		36.56		34.56		32.33		37.45		25.34		34.73
2	C4	UNK	pip	24.63											Avg Cq	19.63		28.74		27.495		18.445		29.16		36.76		36.56		35.135		32.455		37.06		25.46		34.73
2	D4	UNK	pip	24.72	24.675											18.56		25.88		24.74		18.32		26.85		35.56		34.61		34.42		29.61		32.63		22.55		33.57
3	C5	UNK	Q10	25.53												18.53		25.7		24.67		18.67		26.73		34.5		35.48		32.6		29.59		31.8		22.55		32.72
3	D5	UNK	Q10	25.61	25.57										Avg Cq	18.55		25.79		24.705		18.495		26.79		35.03		35.045		33.51		29.6		32.215		22.55		33.145
4	C6	UNK	P+Q10	24.68												18.61		26.54		24.63		17.91		27.81		36.78		34.92		36.92		29.81		32.27		22.7		33.52
4	D6	UNK	P+Q10	24.56	24.62											18.58		26.42		24.72		18.77		27.85		36.78		35.43		33.93		29.83		32.32		22.63		33.6
5	C8	UNK	C+P	25.55																												29.89
5	D8	UNK	C+P	25.6	25.575										Avg Cq	18.6		26.48		24.675		18.34		27.83		36.78		35.175		35.425		29.8433		32.295		22.665		33.56
6	C9	UNK	C+Q10	25.5												19.41		26.66		25.53		18.27		27.44		36.6		35.52		34.62		30.43		32.64		23.6		33.68
6	D9	UNK	C+Q10	25.57	25.535											19.46		26.71		25.61		18.31		27.49		36.82		35.6		34.39		30.48		33.28		23.38		33.48
7	C10	UNK	C+P+Q10	25.82											Avg Cq	19.44		26.68		25.57		18.29		27.46		36.71		35.56		34.505		30.455		32.96		23.49		33.58
7	D10	UNK	C+P+Q10	25.69	25.755											17.82		26.51		24.68		17.96		26.66		35.58		34.55		34.96		28.84		32.42		22.47		33.68
8	C11	UNK	CNT 1	27.45												17.83		26.39		24.56		17.97		26.67		36.85		34.47		33.53		28.84		31.84		22.4		33.48
8	D11	UNK	CNT 1	27.54											Avg Cq	17.82		26.45		24.62		17.965		26.66		36.22		34.51		34.245		28.84		32.13		22.435		33.58
9	B11	UNK	CNT 1	27.81	27.6											18.71		27.41		25.55		18.71		27.75		37.9		35.38		35.99		29.41		35.53		26.85		33.67
																18.62		27.4		25.6		18.38		27.79		35.82		34.88		35		29.47		35.76		27.5		33.49
10	F3	UNK	CYCLO	18.32											Avg Cq	18.66		27.4		25.575		18.545		27.77		36.86		35.13		35.495		29.44		35.645		27.175		33.58
10	G3	UNK	cyclo	18.67	18.495											18.79		27.73		25.5		18.42		28.21		38.46		34.61		35.69		29.3		34.36		27.85		33.6
11	F4	UNK	PIP	17.91												18.66		27.62		25.57		17.97		27.92		35.6		34.63		35.98		29.48		34.8		27.58		33.73
11	G4	UNK	PIP	18.77	18.34										Avg Cq	18.73		27.68		25.535		18.195		28.06		37.03		34.62		35.835		29.39		34.58		27.715		33.73
12	F5	UNK	Q10	18.27												19.53		27.98		25.82		18.38		28.38		36.97		34.68		36.44		29.95		35.39		27.56		34.93
12	G5	UNK	Q10	18.31	18.29											19.49		27.83		25.69		18.59		28.51		34.65		34.94		36.9		30.38		35.61		27.46		34.6
13	F6	UNK	P+Q10	17.96											Avg Cq	19.51		27.905		25.755		18.485		28.445		35.81		34.81		36.67		30.165		35.5		27.51		34.765
13	G6	UNK	P+Q10	17.97	17.965										Ct Value	0		9.11		7.865		-1.185		9.53		17.13		16.93		15.505		12.825		17.43		5.83		15.1
14	F8	UNK	C+P	18.71
14	G8	UNK	C+P	18.38	18.545
15	F9	UNK	C+Q10	18.42
15	G9	UNK	C+Q10	17.97	18.195
16	F10	UNK	C+P+Q10	18.38
16	G10	UNK	C+P+Q10	18.59	18.485
17	F11	UNK	CNT2	18.44
17	G11	UNK	CNT2	18.45
9	E11	UNK	CNT2	18.27	18.38
								18.6	19.44	17.82	18.66	18.73	18.73
								38.94	38.6	37.98	38.51	37.88	38.97
								20.34	19.16	20.16	19.85	19.15	20.24
								20.34	19.16	20.16	19.85	19.15	20.24
								7.53442e-07	1.70712e-06	8.53562e-07	1.05817e-06	1.719e-06	8.07519e-07
								#DIV/0!	#DIV/0!	#DIV/0!	#DIV/0!	#DIV/0!	#DIV/0!
													0.01
								***					**
								#DIV/0!	#DIV/0!	#DIV/0!	#DIV/0!	#DIV/0!	#DIV/0!
